# Supplementary material for: Considerations when offering mental health first aid to a person with an intellectual disability: a Delphi study
Source: BMC Psychol. 2021 Feb 12;9:28. doi: 10.1186/s40359-021-00518-5 (PMC7881599; doi:10.1186/s40359-021-00518-5)
Supplement: Supplementary file 2 — Additional file 2. Endorsed and Rejected items. [file 40359_2021_518_MOESM2_ESM.xlsx]

## Sheet: Endorsed Items
Item	New in Round 2	Round endorsed	Round 1: endorsement rating (%)	Round 2: endorsement rating (%)	Round 3: endorsement rating (%)
Knowing about intellectual disability and mental health problems.
The first aider should know that people with an intellectual disability are more likely to experience mental health problems than the general population.		Round 1	92.5926
The first aider should know that the likelihood of developing a mental health problem is higher in people with more severe intellectual disability.		Round 1	86.4198
The first aider should not make any assumptions as to the cognitive ability of the person.	*	Round 2		89.2857
Recognising and acknowledging a person with an intellectual disability may be experiencing mental health problems.
The first aider should know the signs and symptoms of mental illness in people with an intellectual disability.		Round 1	96.2963
If the first aider notices changes in the person's behaviour they should consider a mental health problem as a possible reason, and not dismiss these changes as part of the intellectual disability.		Round 1	93.8272
The first aider should not dismiss changes in the person's behaviour as part of their intellectual disability.		Round 1	98.7654
The first aider should not assume that any one change in the person indicates a mental health problem, rather consider the frequency and severity of the changes.		Round 1	92.5926
The first aider should know that people with an intellectual disability experience mental health problems in the same way that other people do, however the symptoms may present differently.		Round 1	100
The first aider should know that seemingly minor changes or incidents can have a significant impact on a person with an intellectual disability.		Round 1	96.2963
If the first aider does not know the person well and is not sure if the signs or symptoms they have noticed are unusual for that person, they should consult others who provide support (e.g. colleagues or the person’s guardian or family), with the person's permission.		Round 1	98.7654
The first aider should talk to colleagues to see if anyone else has noticed similar changes in the person's behaviour or mood.		Round 1	87.6543
The first aider should discuss the changes they have noticed in the person with a case manager or employer.		Round 2		91.0714
If the person is not experiencing a mental health crisis, the first aider should talk to an appropriate work colleague (e.g. someone who has spent time with the person) to see if anyone else has noticed similar changes in the person's behaviour or mood.	*	Round 2		87.5
If the person is not experiencing a mental health crisis, the first aider should discuss the changes they have noticed with an appropriate work colleague (e.g. supervisor, manager, case manager) and with appropriate consent (e.g. with the person, their guardian, or dependent on the complexity of the situation).	*	Round 2		87.5
If the first aider needs to record information about any changes in the person's behaviour or mood, they should do this in a factual way rather than giving an opinion, and only with the person's permission.		Round 2		85.7143
If the first aider is required by their employer to record information about any changes in the person's behaviour or mood, they should do this in a factual way rather than giving an opinion.	*	Round 2		94.6429
Raising concerns with the person
The first aider should be aware that the person may have a limited understanding of mental health problems.		Round 1	95.0617
When providing mental health first aid, the first aider should consider the person's capacity to respond and engage with any suggestions or advice, e.g. support services, self-help strategies or information.	*	Round 2		91.0714
The first aider should be aware that the person's family, carers or other support workers may have limited understanding of mental health problems.		Round 1	90.1235
The first aider should not assume they know the best way of helping the person and should be guided by any instruction the person, their carer or their legal guardian may give.	*	Round 3			86.5385
If the first aider offers to help the person and the person does not want their help, the first aider should respect this, unless there is a risk of harm to the person or others.	*	Round 2		89.2857
Communicating with the person - General
The first aider should know how intellectual disability may impact communication and comprehension.		Round 1	100
The first aider should try to find out as much as possible about the person's communication style and preferences.		Round 1	97.5309
The first aider should not make assumptions about the person's communication style and preferences.		Round 1	98.7654
The first aider should know that people with an intellectual disability may use a range of communication methods, e.g. they may rely more on non-verbal communication or communication aids.		Round 1	100
The first aider should try to use any communication aids that the person uses.		Round 1	88.8889
The first aider should know that the person may need assistance to express themselves verbally.		Round 1	91.358
The first aider should not use abbreviations when talking to the person, e.g. "CBT".		Round 1	87.6543
The first aider should try to establish appropriate physical boundaries that both they and the person are comfortable with.		Round 1	92.5926
If the person is distressed, the first aider should try to identify the cause of the distress and make changes where appropriate, e.g. turning off the TV, asking people to be quiet, moving to another location.	*	Round 2		87.5
If the person is using stimming behaviours or other distractions to manage their emotions during the conversation, the first aider should not attempt to stop them, unless they are harming themselves or others.	*	Round 2		98.2143
The first aider should be aware that some people with an intellectual disability may respond with an unexpected physical response, e.g. hugging or kissing new people.		Round 2		87.5
Communicating with the person - Comprehension
The first aider should determine if the person has a document that explains their communication preferences, e.g. communication passport.	*	Round 2		92.8571
The first aider should seek advice from someone that knows the person well about the best way to communicate with them.	*	Round 2		87.5
The first aider should be flexible in their communication style with the person.	*	Round 2		100
The first aider should not use metaphors, sarcasm or idioms (e.g. "under the weather"), as the person may misunderstand these.		Round 2		92.8571
The first aider should use descriptive rather than technical language.		Round 2		96.4286
The first aider should use simple, short statements or questions.		Round 2		87.5
If, when the first aider asks about when something occurred, or how long something has been happening, the person struggles to explain in terms of dates, times, hours or weeks, the first aider should ask in a way that makes it meaningful for them, e.g. “Have you felt this way since before your birthday, or after?” or “Was that at dinner time or breakfast time?”		Round 1	87.6543
The first aider should give the person time to think about what has been said or to express themselves.		Round 1	97.5309
The first aider should not assume the person cannot understand them.		Round 1	96.2963
The first aider should not assume that the person's ability to express themselves is an indication of how much they understand.		Round 1	97.5309
The first aider should not pretend to understand the person if they do not.		Round 1	97.5309
The first aider should not assume that the person will tell them if they do not understand.		Round 1	100
As people with an intellectual disability may pretend they understand when they do not, the first aider should tell the person that it is ok to say if they don't understand, e.g. by saying "I need to make sure I explain it properly. Please let me know if I am not clear enough."		Round 1	86.4198
As people with an intellectual disability may not indicate when they do not understand something, the first aider should tell the person that it is ok to say if they don't understand, e.g. by saying "I need to make sure I explain it properly. Please let me know if I am not clear enough."	*	Round 2		89.2857
The first aider should allow the person talk about their experiences.		Round 1	91.358
The first aider should not assume that the person can't describe their symptoms of mental health problems.		Round 1	96.2963
The first aider should be aware that the person may describe their emotional symptoms using physical descriptions, e.g. their heart hurts or they are sad in their stomach.		Round 1	98.7654
The first aider should not try to finish the person's sentences.		Round 1	85.1852
The first aider should reinforce important messages to increase the likelihood the person will understand and remember.		Round 2		87.5
The first aider should know that frequent breaks or multiple short sessions might be required to enhance comprehension and communication.	*	Round 2		92.8571
If the first aider thinks the person has lost track of the conversation, they should ask the person to share back their understanding of what the first aider has said.	*	Round 3			90.3846
Communicating with the person - Questions
If the first aider asks the person a question that offers a choice of answers, they should be aware that the person might choose the last option and should therefore check this by asking the question again later in a different way.		Round 1	86.4198
The first aider should avoid asking the person leading questions (e.g. "You're feeling sad aren't you?") as this may influence them to respond with what they think the first aider wants to hear or what they think is the 'right' answer.		Round 1	96.2963
The first aider should not provide the person with too many options as this may be confusing for them.		Round 1	90.1235
Communicating with the person - Engaging others in the conversation
If the first aider is having difficulty understanding the person, they should ask the person if there is anyone they would like to be part of the conversation who could help the first aider understand.		Round 1	91.358
The first aider should ask the person if there is anyone they would like to be part of the conversation to support them and make them feel at ease, e.g. a family member or friend.		Round 1	92.5926
The first aider should be aware that if other people are present, the person may feel pressured and less able to speak openly or make their own decisions.		Round 1	88.8889
The first aider should direct all communication to the person, even if there are other people present.		Round 1	86.4198
The first aider should direct all communication to the person, even if the person has chosen to have someone else present.	*	Round 3			92.3077
If the first aider has clarified what the person has communicated with a carer or support person, the first aider should check with the person if the correct information has been relayed.		Round 1	90.1235
If a legal guardian or other person is present and the first aider wants to ask them a question, they should check with the person if this is okay before doing so.	*	Round 2		85.7143
Even if a guardian or other person is present and needs to be consulted, the first aider should ensure the person with intellectual disability is the centre of the conversation at all times.	*	Round 2		92.8571
If the first aider believes that the person is feeling pressured or less able to speak openly because someone else is present, they should meet with the person alone, if this is possible and the person wants to.	*	Round 2		89.2857
Respect and rights
The first aider should use 'person-first language' when referring to or talking about the person, e.g. "a person with an intellectual disability" rather than "an intellectually disabled person".		Round 1	88.8889
The first aider should know that a person with an intellectual disability has as much right to make decisions for themselves as anyone else.		Round 1	91.358
The first aider should not assume that they know what is best for the person.		Round 1	97.5309
The first aider should know that the person's right to privacy should not be waived simply because they have an intellectual disability.		Round 1	98.7654
The first aider should not share information with others without the person's permission, unless there is a risk of harm to the person or others.		Round 1	86.4198
If the first aider needs to share information about the person with anyone else, they should get appropriate consent, i.e. from the person or their legal guardian.	*	Round 2		89.2857
If the first aider needs to ask someone else for information, they should get appropriate consent (i.e. from the person or their legal guardian) before doing so.	*	Round 3			88.4615
The first aider should respect the person's autonomy while considering the extent to which they are able to make decisions for themselves.		Round 1	97.5309
Being supportive
The first aider should ask the person how they would like to be supported.		Round 1	92.5926
If the first aider observes that the person may need some practical assistance, they should try to facilitate this support, i.e. provide the support themselves or find an appropriate person.	*	Round 3			86.5385
The first aider should not make assumptions about what kind of support the person may need.		Round 1	96.2963
The first aider should not adopt an over-involved or over-protective attitude toward the person.		Round 1	96.2963
The first aider should ask the person if they have felt this way before, and if so, what they have done in the past that has been helpful.	*	Round 2		89.2857
Before offering specific supports, the first aider should check what supports are available to the person.	*	Round 2		94.6429
Psychosis
If the person thinks they are being controlled by others, the first aider should not assume this is a delusion, as people with an intellectual disability may have less control over their lives.		Round 1	88.8889
If the person appears to be experiencing hallucinations or delusions, the first aider should not assume that this is the result of a mental health problem, as it may be the actual reality of the person, e.g. they may report that others are staring at them which could be due to their 'different' appearance or they may believe a carer is trying to hurt them if they don't get on with that person.		Round 1	87.6543
If the person is talking to themselves, the first aider should not assume they are experiencing hallucinations, as it is not uncommon for people with an intellectual disability to talk to themselves, have a conversation with an imaginary person or inanimate object, repeat conversations or replay arguments they have heard.		Round 1	85.1852
Anxiety
The first aider should know that anxiety and stress disorders in people with an intellectual disability are often misdiagnosed as 'challenging behaviour'.		Round 1	97.5309
The first aider should be aware that in people with an intellectual disability obsessive compulsive disorder is often confused with special interests or unique routines, e.g. someone may be obsessed with a TV character and love to read or hear about them or want to eat off a certain plate.		Round 1	88.8889
The first aider should know that special interests and routines, although seemingly 'obsessive' may help the person cope with stress and they should not be encouraged to change these.	*	Round 2	91.0714
Self-injury
The first aider should be aware that people with an intellectual disability may injure themselves for a range of reasons, e.g. to communicate a need such as hunger, to manage distress (NSSI), or as a result of stimming behaviours.		Round 1	98.7654
The first aider should not dismiss self-injurious behaviours as stimming or 'challenging behaviour', as these may be non-suicidal self-injury motivated by distress.		Round 1	97.5309
As the person may be self-injuring because they are trying to communicate something or have a particular need (e.g. hunger, physical pain, or they don't like what is on the TV), the first aider should try to find out what they are trying to communicate or what they need.		Round 1	97.5309
If the person is self-injuring, the first aider should seek assistance.		Round 1	85.1852
If the person is self-injuring, the first aider should refer to their behaviour support plan, if there is one in place.	*	Round 2		92.8571
The first aider should know that physical restraint should only be considered as a last resort when there is risk of serious harm.	*	Round 2		92.8571
If the person is engaging in stimming behaviour that is not harmful, the first aider should know that these can help the person to feel calm and should not be viewed as self-injurious behaviour.		Round 1	86.4198
Substance use
If the person appears to be incoherent, physically unsteady, confused, disoriented or frightened, the first aider should not assume that the person has been using alcohol or other drugs.		Round 1	95.0617
The first aider should be aware that the person may have difficulty understanding the consequences of their substance use.		Round 1	95.0617
The first aider should not dismiss the person's substance use as understandable in their circumstances, e.g. people may think "I would drink too if I were them."		Round 2		87.5
Eating disorders
The first aider should not dismiss signs of a potential eating disorder as eating rituals related to the person's intellectual disability.		Round 1	92.5926
If the first aider is concerned that the person may be experiencing confusion related to dementia and they are concerned for the person's safety, they should raise their concerns with the person's carer or support person.		Round 1	91.358
The first aider should know that there are certain conditions and medications that may affect the person's eating habits.	*	Round 2		94.6
Abuse
The first aider should know that people with intellectual disabilities are at greater risk of abuse and neglect, and are more likely to experience abuse that is more severe, repeated, and for a longer period of time, than the general population.		Round 1	91.358
The first aider should know that the person might not be aware that any abuse they may be experiencing is unacceptable.		Round 1	98.7654
The first aider should know that people with an intellectual disability are more likely than the general population to be abused by a caregiver or someone they know.		Round 1	98.7654
The first aider should know the local laws regarding mandatory reporting of abuse.		Round 1	97.5309
If the first aider has reason to believe the person may be experiencing abuse and is in immediate danger, and the person is unable to call the police, the first aider should call on their behalf.		Round 1	86.4198
If the first aider has reason to believe the person may be experiencing abuse, they should contact an appropriate service for advice, e.g. disability abuse and neglect hotline, crisis support service.		Round 1	88.8889
If the first aider has reason to believe the person may be experiencing abuse, the first aider should seek advice from an appropriate service as conversations with the person may contaminate evidence that could be critical to future legal proceedings.	*	Round 3			84.6154
If the first aider has reason to believe the person may be experiencing abuse and is in immediate danger, they should call the police.		Round 2		87.5
If the person discloses that they have been abused, the first aider should record the exact facts about what they have been told and have observed, with the person's permission.		Round 1	92.5926
If the first aider assists the person to report abuse, they should link the person in with supports that will help them through the process of reporting, e.g. advocates, housing support.	*	Round 2		92.8571
The first aider should try to talk to the person without the presence of others who may influence their ability to speak freely.		Round 2		87.5
Trauma
The first aider should know that people with an intellectual disability are more likely to have experienced trauma than the general population.		Round 1	90.1235
The first aider should know that seemingly 'less significant' events can be traumatic for a person with an intellectual disability, e.g. repeated rejection, living in situations where they lack control, teasing and name calling, having extended hospitalisations.		Round 1	96.2963
The first aider should be aware that just because the person is not avoiding certain situations, this does not mean it is not traumatic for them as they may not be able to remove themselves from this situation.		Round 1	91.358
Other supports
If the first aider is going to suggest self-help strategies, they should consider the person's ability to engage in these strategies.		Round 1	88.8889
The first aider should ask the person if they have used self-help strategies in the past that they found helpful, and if so, support them to use these if needed.		Round 2		92.8571
If the person has used self-help strategies in the past that they found helpful, the first aider should encourage them to ask others to support them in their use.	*	Round 3			90.3846
If the person wants to learn to use self-help strategies but needs support to do so, the first aider should suggest a support service (where available) that offers specialised education programs to assist them to learn these skills.	*	Round 2		85.7143
If the person needs additional support, but family and friends are under stress or 'burnt out', the first aider should assist the person to find this support.	*	Round 3			88.4615
Difficulties the first aider may encounter - General
The first aider should know that symptoms of a mental health problem can contribute to an increase in behaviours that others find challenging.		Round 1	97.5309
The first aider should know that behaviours that others find challenging may indirectly contribute to mental health problems, e.g. these behaviours could lead to increased isolation which can contribute to low mood.		Round 1	98.7654
If the person is exhibiting behaviours that others find challenging, the first aider should not assume that the person is experiencing mental health problems.		Round 1	92.5926
If the person is exhibiting behaviours that the first aider finds challenging, the first aider should know that trying to stop or control the behaviour without addressing how the person is feeling is not likely to be successful.		Round 2		85.7143
If the person is exhibiting behaviours that the first aider finds challenging, the first aider should explore the reasons for these, e.g. ask if they are in pain or hungry, ask if there is something that is bothering them, look for overwhelming environmental factors (such as bright lights).		Round 1	96.2963
The first aider should know that behaviours that others find challenging can have different functions for different people, e.g. pacing may indicate boredom in one person and a mental health problem in another.		Round 1	97.5309
Difficulties the first aider may encounter - Aggressive behaviours
If the person is behaving aggressively, the first aider should try to enlist the help of someone who knows the person better.	*	Round 2		87.5
If the first aider is a disability worker, they should be familiar with the person's behaviour support plan, if there is one in place.	*	Round 2		94.6429
Difficulties the first aider may encounter - Sexually inappropriate behaviours
If the person is exhibiting sexually inappropriate behaviour, the first aider should redirect them, e.g. to another activity or to a private area.	*	Round 2		87.5
If the person is exhibiting sexually inappropriate behaviour, the first aider should check with the person's carer or professional to see if any strategies have been put in place.	*	Round 2		98.2143
Professional help - General
As some symptoms of mental health problems may be explained by physical conditions, the first aider should encourage the person to seek medical advice.		Round 1	92.5926
As some symptoms of mental health problems may be explained by medication side effects, the first aider should encourage the person to seek medical advice.		Round 1	92.5926
The first aider should explain to the person their options for seeking professional help.		Round 1	85.1852
The first aider should know that people with intellectual disability are entitled to use the same mental health services as the general population.		Round 1	96.2963
The first aider should find out if there are locally available mental health services that have expertise in intellectual disability.		Round 1	93.8272
The first aider should tell the person about locally available mental health services that have expertise in intellectual disability, where these are available.		Round 1	87.6543
The first aider should know that the person may not want to attend a mental health service that specialises in intellectual disability.		Round 1	90.1235
The first aider should provide the person with information that may help them to make a decision about seeking professional help, e.g. what is involved in the various options and the benefits of each option.		Round 2		91.0714
The first aider should provide the person with information about seeking professional help in a way that supports the person to make an informed choice, e.g. that the information is understood and meaningful.		Round 1	96.2963
The first aider should know that there may not be appropriate resources about professional help-seeking available for people with intellectual disability.		Round 1	88.8889
The first aider should be aware that the person may not be used to having a choice and should let the person know that they can make their own decisions about seeking professional help and can change their mind at any time.		Round 1	92.5926
The first aider should know that the person has the right to accept or refuse professional help.		Round 1	91.358
Professional help - Supporting the person to attend an appointment
If the first aider thinks the person needs support to access professional help, they should ask the person if there is someone they know well and trust who they would like to support them.		Round 1	98.7654
The first aider should be aware of the barriers that may prevent the person from seeking professional help.		Round 1	95.0617
The first aider should try to find out if there are specific barriers for the person in accessing professional help and try to help them overcome these, e.g. accessing transportation.		Round 1	91.358
If appropriate to the relationship, the first aider should support the person to make an appointment with a health professional.		Round 2		92.8571
If challenges arise that prevent the person from receiving appropriate professional help, the first aider should try to find an advocate who can support the person to access appropriate help.		Round 2		87.5
Professional help - If the person has an appointment
The first aider should explain to the person what they may expect in their appointment.		Round 2		85.7143
The first aider should help the person to anticipate the upcoming appointment by making sure they know the time and place, and who they will see.		Round 2		91.0714
If the person thinks they are in trouble because they are going to see a professional, the first aider should reassure the person that they are not.		Round 1	88.8889
If the person has a book or document explaining their communication needs, the first aider should encourage the person to take this to their appointment.	*	Round 2		98.2143
If the first aider supports the person to attend a professional appointment, they should let the health professional know if the person has any specific fears or needs that may affect the appointment, with the person's permission.		Round 1	90.1235
If the first aider supports the person to attend a professional appointment, they should explain to the health professional the person's communication style and preferences, with the person's permission.		Round 1	90.1235
If the first aider accompanies the person to an appointment and the professional is having difficultly understanding the person, the first aider should assist, with the person's permission.		Round 1	87.6543
If the person has a legal guardian, the first aider should involve them with regards to seeking professional help.	*	Round 3			84.6154
Crisis - General
The first aider should ask the person if there are certain objects or activities that they find comforting and might help the person maintain calm.		Round 1	96.2963
The first aider should check if the person is wearing a medical alert bracelet or pendant, or has a medical alert tattoo.		Round 1	87.6543
If the first aider calls a mental health crisis team, they should describe the person's symptoms and behaviour and let them know the person has an intellectual disability.		Round 1	96.2963
If the first aider calls a mental health crisis team or emergency services, they should also let the person's legal guardian know what has happened, if possible.	*	Round 2		85.7143
If police attend, the first aider should reassure the person that they are not in trouble.		Round 1	88.8889
If police attend, the first aider should tell them that the person has an intellectual disability and appears to be experiencing a mental health crisis and requires medical help.		Round 1	93.8272
The first aider should try to meet emergency staff on arrival to remind them that the person has an intellectual disability before they approach the person.		Round 1	85.1852
If the crisis mental health team or emergency services refuse to intervene and the first aider feels the person is in need of their assistance, the first aider should strongly advocate for this on the person's behalf.	*	Round 2		87.5
If police need to be involved due to illegal behaviours (e.g. aggression, sexually inappropriate behaviour), the first aider should help the person seek an advocate to assist them.	*	Round 3			90.3846
Crisis - Suicide
The first aider should know that the person may not understand the term "suicide" and may need to use words such as "kill yourself" or "make yourself die" instead.		Round 1	91.358
If the person has a carer or support person with them, the first aider should share their concerns with them and ask if they are also concerned the person may be at risk of suicide.		Round 2		85.7143
If the person is unable to communicate verbally with the first aider and they have a legal guardian, carer or support person with them, the first aider should share their concerns with them and ask if they are also concerned the person may be at risk of suicide.	*	Round 2		85.7143
If the person needs to be taken to hospital
If the person needs to be taken to hospital, the first aider should find out if the person has any documentation or individual requirements that might be helpful (e.g. hospital passport, communication guidelines, etc.) and try to ensure these are made known to hospital staff.	*	Round 2	100
If the person needs to be taken to hospital, the first aider should be aware that hospital can be particularly stressful for a person with an intellectual disability, due to factors such as noise, unfamiliar faces, or worries about their health or being in trouble, or having difficulty understanding what is happening around them.		Round 1	97.5309
If the person needs to be taken to hospital, the first aider should try to explain to the person what is likely to happen.		Round 1	91.358
If the person needs to be transported to hospital, the first aider should try to ensure the person has a support person or carer accompanying them where possible.		Round 1	95.0617
If the first aider is aware that the person has previously had a negative experience with the emergency department, they should inform the emergency responders of this.		Round 1	91.358
If the first aider accompanies the person to hospital, they should provide support until they see a health professional or a family member or carer arrives, e.g. requesting a quiet area to wait, ensuring the person's basic needs are met.		Round 1	92.5926

## Sheet: Rejected Items
Item	New in Round 2	Round rejected	Round 1: rejection rating (%)	Round 2: rejection rating (%)	Round 3: rejection rating (%)
Recognising and acknowledging a person with an intellectual disability may be experiencing mental health problems.
If the person does not consent to the first aider discussing the person's mental health with an appropriate work colleague (e.g. supervisor, manager, case manager), they should seek advice without identifying the person.	*	Round 3			76.9
Raising concerns with the person
If the first aider offers to help the person and the person does not want their help, the first aider should respect this.		Round 1	45.679
The first aider should not assume they know the best way of helping the person and should be guided by any instructions the person or their legal guardian may give.		Round 1	71.6049
Communicating with the person - General
If the first aider is using writing to communicate with the person, they should use larger text or bullet points.		Round 1	39.5062
The first aider should speak to the person the same way they would speak to others of that age.		Round 1	48.1481
The first aider should not change their style of communication unless the person asks them to, e.g. speaking louder or slower.		Round 1	59.2593
The first aider should not speak louder or slower than usual, in an attempt to aid the person's comprehension.		Round 1	41.9753
The first aider should try to match their vocabulary usage to the person's, e.g. if the person only speaks with simple words, the first aider should also use simple words.		Round 1	71.6049
If the person is not at risk of harm, the first aider should find out if there is a time of day/day of week where the person is more able to understand and communicate information.	*	Round 2		71.4286
The first aider should try to help the person identify and label what they are feeling, e.g. frustrated.		Round 2		78.5714
If the person is using stimming behaviours or other distractions to manage their emotions during the conversation, the first aider should not attempt to stop them.		Round 1	74.0741
If the person is distressed, the first aider should try to make the environment less stressful for them (e.g. turning off the TV or asking people to be quiet) as the person may be responding to overstimulation.		Round 2		82.1429
Communicating with the person - Comprehension
If the first aider thinks the person has lost track of the conversation, they should repeat what they have said.		Round 1	61.7284
If the first aider thinks the person has lost track of the conversation, they should try to express it in a different way.		Round 1	71.6049
Communicating with the person - Questions
The first aider should not ask the person probing questions about their disability.		Round 1	50.6173
The first aider should not ask other people probing questions about the person's disability.		Round 1	30.8642
If the first aider asks the person a question, they should wait for a response before asking a second question.		Round 2		78.5714
The first aider should start by asking the person questions they know the person can answer, as this can help to reduce the person's anxiety and build confidence.		Round 2		83.9286
Respect and rights
The first aider should try to find out if the person has a legal guardian or conservator appointed.		Round 2		82.1429
If the person has a legal guardian or conservator appointed, the first aider should contact them before offering mental health first aid, unless the person is at risk of harm to themselves or others.		Round 1	59.2593
If the first aider needs to ask someone else for information, they should get the person's permission before doing so.		Round 2		80.3571
If the first aider needs to share information about the person with anyone else, they should get the person's permission before doing so.		Round 2		76.7857
The first aider should not involve another person in the first aid without the person's permission, unless there is risk of harm to the person or others.		Round 2		82.1429
If after talking with the person, the first aider thinks some of the information should be conveyed to a legal guardian, they should do so with the person present.	*	Round 2		53.5714
Being supportive
The first aider should ask the person if they would like any practical assistance with tasks while being careful not to take over or encourage dependency.		Round 2		83.9286
The first aider should ask the person if they need support to use coping strategies for their mental health problems.		Round 2		76.7857
The first aider should ask the person if they would like some information about mental health problems and in what form they would like the information.		Round 2		80.3571
If the person needs additional support, but family and friends are under stress or 'burnt out', the first aider should assist the person to find alternate supports.		Round 2		82.1429
Psychosis
If the person appears to be experiencing hallucinations or delusions that are not causing them distress or putting them in danger, the first aider should not attempt to intervene.		Round 1	39.5062
Self-injury
If the person is self-injuring, the first aider should try to physically restrain the person.		Round 1	2.46914
If the person is self-injuring, the first aider should not try to physically restrain the person.		Round 1	41.9753
If the person is self-injuring, the first aider should try to minimise the person's risk of immediate harm, e.g. putting a pillow between the person's head and a wall.		Round 2		64.2857
If the person is self-injuring, the first aider should know that these can help the person to feel calm and should not be viewed as self-injurious behaviour.		Round 1	32.0988
If the person lives with their family or in a residential care setting and is self-injuring, the first aider should seek assistance from family or staff.	*	Round 2		67.8571
Substance use
If the first aider is concerned the person may be using alcohol or other drugs, they should not delay approaching them about their concerns, because people with an intellectual disability who use alcohol or other drugs are more likely to misuse them and experience negative consequences as a result.		Round 1	46.9136
If the first aider thinks the person may have been using alcohol or other drugs, they should try to find out by asking them in a way that does not imply that they have been, e.g. by asking what the person has been doing today.		Round 1	70.3704
The first aider should ask the person about their substance use (e.g. what, how much, for how long), rather than using clinical terms such as 'substance misuse' or 'substance abuse'.		Round 2		83.9286
If the person does not seem to understand the consequences of their substance use, the first aider should provide information about these.		Round 1	67.9012
If the person is taking prescribed medication, first aider should explain to them that mixing medications with alcohol or other drugs can be dangerous.		Round 1	74.0741
The first aider should not dismiss concerns about the person's substance use based on the quantity they are using, as people with an intellectual disability may experience stronger effects from smaller quantities.		Round 1	64.1975
The first aider should know that the person may be susceptible to peer pressure to use substances.		Round 2		78.5714
If the person thinks a support group may be helpful, the first aider should offer to support them to contact the organisers of the group to explore if it is appropriate for them.		Round 1	65.4321
The first aider should suggest to the person that they use an online screening tool for substance use problems.		Round 1	12.3457
If the person wants to use an online screening tool for substance use problems, the first aider should offer to assist them or find someone who can.		Round 1	69.1358
Dementia
If the first aider is concerned that the person may be experiencing confusion related to dementia, they should ask the person if they can raise their concerns with the person's carer or support person.		Round 1	74.0741
Abuse
If the person discloses to the first aider that they have been abused, the first aider should give the person information about advocacy services.		Round 1	66.6667
If the first aider has reason to believe the person may be experiencing abuse, they should encourage the person to report this to an appropriate service, e.g. the police, disability abuse and neglect hotline, crisis support service.		Round 2		82.1429
If the first aider has reason to believe the person may be experiencing abuse and is in immediate danger, they should encourage the person to call the police.		Round 2		69.6429
If the first aider has reason to believe the person may be experiencing abuse and is in immediate danger of physical harm, and the person is does not want to call the police, the first aider should call on their behalf.	*	Round 3			82.6923
Trauma
If the person needs additional support, but family and friends are under stress or 'burnt out', the first aider should assist the person to find alternate supports.		Round 1	75.3086
Other supports
If the person wants to use self-help strategies but needs support to do so, the first aider should suggest a disability-specific service (where available) that offers specialised education programs to assist them to learn these skills.		Round 2		66.0714
Difficulties the first aider may encounter - General
If the person is exhibiting behaviours that the first aider finds challenging, the first aider should ask the person what they are feeling.		Round 1	67.9012
The first aider should encourage the person to express their feelings through verbal communication or communication tools instead of through the behaviour that the first aider is finding challenging.		Round 2		80.3571
The first aider should know that a decrease in behaviours that others find challenging could indicate that the person is experiencing mental health problems.		Round 1	70.3704
If the person is exhibiting behaviours that the first aider finds challenging, they should ask them to limit their behaviour, while validating their feelings, e.g. "I can see you're really upset and that's okay, but please stop hitting yourself".		Round 1	53.0864
If the person is exhibiting behaviours that the first aider finds challenging, the first aider should try to redirect the person away from those behaviours, e.g. "I can see you're really upset, do you want to go for a walk?"	*	Round 3			78.8462
If the person is exhibiting behaviours that the first aider finds challenging, the first aider should try to make changes in the environment (e.g. turning off the TV or asking people to be quiet) as the person may be responding to overstimulation.	*	Round 3			80.7692
If the person is exhibiting behaviours that others find challenging, the first aider should encourage them to seek appropriate professional help.		Round 1	51.8519
Difficulties the first aider may encounter - Aggression
If the person is being aggressive, the first aider should only use physical force as a last resort to prevent injury to the person or others.		Round 1	67.9012
Difficulties the first aider may encounter - Sexually inappropriate behaviour
The first aider should be aware that sexually inappropriate behaviour may indicate that the person is trying to communicate that they are experiencing abuse.		Round 1	71.6049
The first aider should know that if the person is exhibiting inappropriate sexual behaviours, this could indicate that the person is experiencing a mental health problem.		Round 1	55.5556
If the person is exhibiting sexually inappropriate behaviour the first aider should tell the person that the behaviours are not acceptable.		Round 1	54.321
If the person is exhibiting sexually inappropriate behaviour that could be considered sexual or physical assault, the first aider should call the police.		Round 1	40.7407
If the person is exhibiting sexually inappropriate behaviour, the first aider should tell their carer or other support person.	*	Round 2		67.8571
Professional help - General
The first aider should respect the person's right to make their own decisions regarding seeking professional help.		Round 2		66.0714
Professional help - Support the person to attend the appointment
The first aider should offer the person the support they require to make an appointment with a professional.		Round 2		82.1429
If appropriate to the relationship, the first aider should offer to make the person an appointment with a health professional.		Round 1	70.3704
If appropriate to the relationship, the first aider should support the person to attend an appointment with a health professional.		Round 1	71.6049
Professional help - Attending the appointment
If appropriate to the relationship, the first aider should offer to accompany the person to an appointment with a health professional.		Round 1	67.9012
The first aider should advise the person to book a longer professional appointment to allow enough time for a thorough assessment.		Round 1	72.8395
If the person wants additional support when seeking professional help, the first aider should encourage them to use a personal advocate.		Round 1	70.3704
The first aider should help the person to prepare for their appointment with a health professional, e.g. gather their health information, write a list of questions to ask.		Round 1	74.0741
If possible, the first aider should try to arrange for a professional assessment to be conducted in an environment the person is familiar with (e.g. their own home).		Round 1	58.0247
If the first aider accompanies the person to an appointment, they should assist the professional to communicate and interact with the person, with the person's permission.		Round 2		80.3571
Crisis
If the first aider calls a mental health crisis team, they should find out if they will be attending with the police, and let the person know if this is the case.		Round 2		71.4286
If the first aider calls a mental health crisis team or emergency services, they should also let the person's family know what has happened, if possible.	*	Round 2		58.9286
If the person needs to be taken to hospital
If the person needs to be taken to hospital, the first aider should contact the hospital in advance to make sure they are aware the person has an intellectual disability and if any reasonable adjustments may be needed, with the person's permission.		Round 2		78.5714
